# Supplementary material for: Exploring Long-Term Anomalies in the Vegetation Cover of Peri-Urban Parks Using the Fisher-Shannon Method
Source: Entropy (Basel). 2022 Dec 6;24(12):1784. doi: 10.3390/e24121784 (PMC9777874; doi:10.3390/e24121784)
Supplement: Supplementary file 1 [file entropy-24-01784-s001.zip]

Archive with 1 entries (1 files):
- entropy-1966083-supplementary.pdf
